# Supplementary material for: LYVE1 ectodomain shedding blunts lymphatic transmigration and clearance of macrophages during kidney injury
Source: JCI Insight. 2026 Jan 22;11(5):e195176. doi: 10.1172/jci.insight.195176 (PMC13041691; doi:10.1172/jci.insight.195176)
Supplement: Supporting data values [file jciinsight-11-195176-s279.xlsx]

## Sheet: Figure 1
Figure 1A	full length LYVE1/GAPDH	Sham	UUO		Figure 1B	full length LYVE1/GAPDH	Sham	I/R		Figure 1C	full length LYVE1/GAPDH	Sham	FA		Figure 1F	non fibrosis area	fibrosis area
		1.14002	0.516304				0.771253	0.527007				0.857577	0.66955			69.5191	16.5199
		1.24211	0.52709				0.900911	0.600707				1.17384	0.699777			69.5271	14.2193
		0.938002	0.568492				1.17957	0.315249				1.02361	0.751374			73.3073	18.6456
		0.835697	0.611848				1.23459	0.267521				0.944712	0.817451			91.3194	37.7491
		0.844179	0.66794				0.913674	0.307092				1.00026	0.565663			87.0059	27.7397
	soluble LYVE1/GAPDH	Sham	UUO			soluble LYVE1/GAPDH	Sham	I/R			soluble LYVE1/GAPDH	Sham	FA		Figure 1G		Ctrl			TGF-β1
		1.27694	3.90147				0.649743	4.6645				0.713513	3.6299			Ecto	0.988405	0.990034	1.02156	0.376379	0.538057	0.439482
		0.940545	4.37187				1.067	4.6828				0.995951	2.71393			Cyto	1.16593	0.977262	0.856812	0.78643	0.819905	0.808701
		0.945733	4.27374				0.802293	2.59416				1.04538	3.38118
		0.906099	4.3521				0.952487	2.65419				1.05915	2.68761
		0.930682	3.5048				1.52848	3.11893				1.18601	2.98801
	Cyto-LYVE1/GAPDH	Sham	UUO			Cyto-LYVE1/GAPDH	Sham	I/R			Cyto-LYVE1/GAPDH	Sham	FA		Figure 1H	Ctrl	TGF-β1
		1.08905	6.21268				1.0905	5.03778				0.951951	10.4206			1207.11	1649.27
		1.0068	7.31535				1.05198	4.64836				0.91407	11.124			1470.02	2115.34
		1.06582	7.32367				0.834069	4.62395				0.825161	6.79036			1135.4	2031.69
		1.10326	8.00824				1.02015	4.39296				0.897796	7.94521
		0.73507	4.46955				1.00331	4.68134				1.41102	6.72689
	soluble LYVE1/full-length LYVE1	Sham	UUO			soluble LYVE1/full-length LYVE1	Sham	I/R			soluble LYVE1/full-length LYVE1	Sham	FA
		1.12011	7.55654				0.842451	8.85091				0.832011	5.4214
		0.757219	8.29436				1.18435	7.79548				0.848455	3.87828
		1.00824	7.51767				0.680156	8.22891				1.02127	4.49999
		1.08424	7.11303				0.771501	9.92142				1.12113	3.28779
		1.10247	5.24719				1.67289	10.1564				1.18569	5.28232

## Sheet: Figure 2
Figure 2A	Sham	UUO	I/R	FA
	0.43	6.755	7.55	7.03
	0.415	9.405	8.12	8.71
	0.585	10.345	9.23	8.73
	0.445	10.145	10.91	9.75
	0.35	10.005	8.66	10.79
Figure 2B	Sham	UUO		Figure 2c	Sham	I/R		Figure 2D	Sham	FA
F4/80/GAPDH	1.18488	11.9665		F4/80/GAPDH	1.11543	17.6263		F4/80/GAPDH	1.17049	6.84257
	0.909258	16.6142			0.893473	13.8798			0.864066	7.79229
	0.912512	11.4665			0.969405	10.0299			1.03267	6.09882
	1.04803	15.2408			0.968394	13.6978			1.01534	5.58184
	0.945317	12.5345			1.0533	12.5709			0.917433	4.15075
	Sham	UUO			Sham	I/R			Sham	FA
PDPN/GAPDH	1.12468	5.62354		PDPN/GAPDH	1.35994	12.6057		PDPN/GAPDH	0.843292	7.28807
	0.697747	3.59954			0.902903	6.81029			1.02287	6.40002
	1.22031	3.03206			0.919592	6.60946			1.21561	6.73961
	0.803637	2.50018			1.07737	7.58432			0.70821	2.40329
	1.15363	2.96873			0.740188	9.28358			1.21002	2.42046
Figure 2G	Ctrl	TGF-β1		Figure 2I	Ctrl	TGF-β1		Figure 2J	Ctrl	TGF-β1		Figure 2L	Ctrl	TGF-β1
	1699	838			641	220			1856	2047			107	159
	1912	1039			561	201			1564	1763			92	167
	2051	870			561	161			1783	1785			110	165

## Sheet: Figure 3
Figure 3A		Ctrl 1	Ctrl 2	Ctrl 3	TGF-β1 -1	TGF-β1 -2	TGF-β1 -3
	MMP9	1.31039	1.05702	0.721965	5.6962	4.99332	5.93809
	MMP12	1.25701	0.972655	1.02811	3.63008	3.22657	2.54912
	MMP28	0.97942	1.27456	0.80107	2.60268	2.92817	2.71321
	MMP2	0.961483	1.11214	0.935191	2.95536	2.51984	2.59068
	MMP8	1.08172	1.217	0.759611	2.31873	2.06098	2.19365
	MMP11	0.823591	1.25701	0.965936	1.20581	1.26576	1.72907
	MMP20	0.831238	1.25992	0.954842	1.7	1.176	0.718636
	MMP3	0.786399	1.38831	0.915945	1.69741	0.791869	0.884745
	MMP1	1.11729	0.840896	1.06437	1.07177	0.840896	1.13288
	MMP7	0.948246	1.0163	1.03766	1.00231	0.819794	0.808508
	MMP13	1.28343	0.913831	0.852635	0.920188	0.607097	0.707107
	MMP21	1.13813	0.782773	1	0.8566	0.672062	0.347881
	MMP26	1.31951	1.03526	0.732043	0.466517	0.594604	0.673617
	MMP10	0.997692	0.911722	1.09936	0.471937	0.367717	0.512871
	MMP19	0.771997	1.20303	1.1	0.265478	0.549681	0.462225
	MMP27	1.09936	1.02574	0.886791	0.107073	0.117984	0.375443
Figure 3D	Ctrl	MMP9		Figure 3F	Ctrl	MMP9		Figure 3G	NC	si-MMP9
	0.936204	0.456133			1326.22	3403.68			1.21825	0.126654
	0.945362	0.372285			1045.65	2874.44			1.09049	0.112516
	1.11843	0.507182			1153.54	3386.35			0.752737	0.0667653
Figure 3I	Ctrl			siMMP9			TGF-β1			TGF-β1+siMMP9
Ecto-LYVE1	1.07941	0.998633	0.921959	1.15972	1.13254	1.12316	0.411287	0.403857	0.371252	1.17007	0.983347	1.17742
Cyto-LYVE1	1.01135	1.05355	0.935102	0.914126	1.07613	1.02485	1.02119	1.17801	1.20512	1.01906	1.14578	1.01145
Figure 3K	Ctrl-NC	TGF-β1-NC	Ctrl-siMMP9	TGF-β1-siMMP9
	686.618	1158.83	4902.5	1601.17
	1291.16	1088.13	4266.97	1043.52
	1021.21	753.537	3203.44	1409.68
Figure 3L	Sham	UUO
	0.580892	2.9186
	0.773908	5.6886
	1.24827	8.65338
	1.39393	8.97319
	1.00301	7.49351

## Sheet: Figure 4
Figure 4B	full-length LYVE1/GAPDH	Ctrl	SB-3CT	GM6001	TGF-β1	TGF-β1+SB-3CT	TGF-β1+GM6001		Cyto-LYVE1/GAPDH	Ctrl	SB-3CT	GM6001	TGF-β1	TGF-β1+SB-3CT	TGF-β1+GM6001
		0.835375	0.820166	0.834001	0.509681	0.756053	0.956587			1.03546	1.02874	1.07735	1.02254	0.928742	0.941014
		1.17598	0.854859	0.952993	0.626841	0.831112	1.28712			0.919313	1.01585	0.974593	1.15718	1.10042	1.13766
		0.988641	0.961264	1.08786	0.70951	0.841439	0.949929			1.04523	1.09549	1.13352	1.13035	1.02108	1.17341
Figure 4D	Ctrl	SB-3CT	GM6001	TGF-β1	TGF-β1+SB-3CT	TGF-β1+GM6001
	775.843	909.68	731.23	1471.12	1177.36	1134.26
	887.374	931.987	798.149	1467.34	842.762	1110.44
	597.393	530.474	597.393	1266.58	1066.58	942.646
Figure 4E	full length LYVE1/GAPDH	Sham	SB-3CT	UUO	UUO+SB-3CT			Figure 4F	full length LYVE1/GAPDH	Sham	GM6001	UUO	UUO+GM6001
		0.676678	1.02121	0.300961	0.732465					1.0316	0.879449	0.433709	1.43012
		1.0862	1.09045	0.460705	0.660334					1.11009	0.931928	0.553938	1.19268
		1.23712	1.213	0.392823	0.799823					0.858304	1.35216	0.47147	0.811557
		0.876129	1.37654	0.27563	0.992649					0.897538	1.29838	0.439185	1.09274
		1.12387	1.02385	0.491621	0.570285					1.10246	1.30928	0.519284	0.805232
	soluble LYVE1/GAPDH	Sham	SB-3CT	UUO	UUO+SB-3CT				soluble LYVE1/GAPDH	Sham	GM6001	UUO	UUO+GM6001
		1.05666	0.701264	2.28977	1.48652					1.14756	0.822679	4.81924	3.13066
		0.776965	0.779142	4.20384	1.15675					1.16186	0.816303	7.38113	3.58116
		1.16638	0.690269	2.73541	1.46158					0.690584	1.40322	5.99056	3.32387
		1.02385	0.892375	3.29472	1.59204					1.20482	1.02939	4.92048	3.59205
		0.976149	0.726402	2.59175	1.58294					0.795177	1.29429	4.59206	2.98376
	soluble LYVE1/full-length LYVE1	Sham	SB-3CT	UUO	UUO+SB-3CT				soluble LYVE1/full-length LYVE1	Sham	GM6001	UUO	UUO+GM6001
		1.56154	0.686697	7.60819	2.02948					1.1124	0.935449	11.1117	2.18909
		0.715306	0.714514	9.1248	1.75177					1.04663	0.875929	13.3248	3.00263
		0.942813	0.569058	6.96347	1.82738					0.804591	1.03776	12.7061	4.09567
		1.16861	0.648273	11.9534	1.60383					1.34236	0.792825	11.2037	3.2872
		0.86856	0.709482	5.27185	2.7757					0.721274	0.988553	8.84305	3.70546
	Cyto-LYVE1/GAPDH	Sham	SB-3CT	UUO	UUO+SB-3CT				Cyto-LYVE1/GAPDH	Sham	GM6001	UUO	UUO+GM6001
		1.16341	1.13572	8.90438	4.45376					1.62835	0.678262	10.1028	3.48295
		0.709989	1.2458	13.3365	4.37945					0.78841	0.678096	8.92412	4.58188
		1.1266	1.56502	10.5971	3.81473					0.583236	1.01229	9.00414	3.07062
		1.02947	1.28391	9.2971	4.50285					1.39402	0.561904	9.01847	3.1038
		0.970529	1.03849	10.8295	3.49274					0.605981	0.928379	7.09285	2.98714
	MMP9/GAPDH	Sham	SB-3CT	UUO	UUO+SB-3CT				MMP9/GAPDH	Sham	GM6001	UUO	UUO+GM6001
		1.08652	1.02611	7.63365	3.46398					1.09735	0.918689	5.03804	2.70047
		0.9592	1.0084	7.45301	2.6711					0.916055	0.789485	4.55096	1.51612
		0.954279	0.844163	6.20494	4.55183					0.986594	1.63597	3.83433	1.75268
		0.928372	1.02947	5.3891	2.03948					1.02948	1.09284	5.92048	1.02949
		1.07163	1.03857	7.20483	3.92847					0.970518	0.718374	4.02948	2.03858

## Sheet: Figure 5
Figure 5A	Ctrl	SB-3CT	GM6001	TGF-β1		TGF+GM6001
	600	676	679	478	623	646
	723	674	672	470	618	632
	692	685	681	452	637	658
Figure 5B	Ctrl	siMMP9	TGF-β1	TGF-β1+siMMP9
	634	622	420	608
	662	583	415	578
	597	637	459	558
Figure 5C	Ctrl	SB-3CT	GM6001	TGF-β1	TGF-β1+SB-3CT	TGF-β1+GM6001
	658	625	646	295	557	585
	617	834	593	193	570	670
	832	661	736	263	408	435
Figure 5D	Ctrl	SB-3CT	GM6001	TGF-β1	TGF-β1+SB-3CT	TGF-β1+GM6001
	2234	2206	1778	2096	2249	1630
	1936	1924	1897	2221	1674	1659
	1782	2013	2108	1879	1787	2135
Figure 5E	Ctrl	siMMP9	TGF-β1	TGF-β1+siMMP9
	624	635	195	575
	630	609	260	517
	532	625	163	499
Figure 5F	Ctrl	siMMP9	TGF-β1	TGF-β1+siMMP9
	1783	1597	1967	1754
	1639	1896	1634	1963
	1854	1777	1865	1668
Figure 5I	Sham	UUO	UUO+SB-3CT	UUO+GM6001
	0.43	6.755	1.6	1.1595
	0.415	9.405	1.27	1.546
	0.585	10.345	1.75	0.9919
	0.445	10.145	1.85	1.5825
	0.35	10.005	1.54	2.3715

## Sheet: Figure 6
Figure 6A	FN/GAPDH	Sham	SB-3CT	UUO	UUO+SB-3CT		Figure 6B	FN/GAPDH	Sham	GM6001	UUO	UUO+GM6001
		0.947291	1.20635	1.99278	1.34441				1.36695	0.653838	4.33321	2.84536
		0.819936	1.12433	1.96602	0.994				0.803182	0.724588	4.75835	3.26016
		1.23277	1.2589	1.77793	1.03448				0.829867	1.11912	4.58135	3.59948
		1.1025	0.892703	1.93827	1.29372				1.02938	1.29302	5.29471	2.30195
		0.897503	0.978628	1.84628	1.09184				0.970615	1.20385	4.20581	2.40581
	Collagen I/GAPDH	Sham	SB-3CT	UUO	UUO+SB-3CT			Collagen I/GAPDH	Sham	GM6001	UUO	UUO+GM6001
		0.758922	1.30448	2.19335	2.02063				1.21794	0.628078	3.20728	2.16996
		0.984253	1.44757	2.63057	1.55746				0.929223	0.658476	2.90834	1.74261
		1.25683	0.977221	2.66508	1.70752				0.852836	0.974974	3.49777	2.15544
		0.892781	1.02893	2.39104	1.93719				0.928472	0.892847	3.98178	2.10384
		1.10722	1.1293	2.10389	1.72846				1.07153	0.928749	4.09282	2.62039
	α-SMA/GAPDH	Sham	SB-3CT	UUO	UUO+SB-3CT			α-SMA/GAPDH	Sham	GM6001	UUO	UUO+GM6001
		1.02686	1.29011	4.17879	2.44025				1.01615	0.877389	11.1105	4.21339
		0.841551	1.29279	4.35325	2.25478				0.983841	0.914637	7.69268	3.71216
		1.13159	1.38969	4.68958	2.31767				1	0.979531	7.43342	5.225
		1.21384	1.39285	4.89274	2.01938				1.02841	1.02938	9.92081	4.20481
		0.78616	1.20382	4.59284	1.93817				0.971592	0.928402	8.02957	5.09863

## Sheet: Supplementary figure 1
Figure S1A	FN/GAPDH	Sham	UUO		Figure S1B	FN/GAPDH	Sham	I/R		Figure S1C	FN/GAPDH	Sham	FA
		1.0557	4.68749				0.802839	4.42883				0.853734	2.52593
		1.04045	4.92484				0.828596	4.63121				1.25792	2.77039
		1.16536	2.58007				0.950217	6.46629				0.598288	2.02852
		1.04154	3.06714				1.32704	6.40981				1.19281	1.79907
		0.696949	1.55789				1.0913	5.89093				1.09724	1.84392
	Collagen I/GAPDH	Sham	UUO			Collagen I/GAPDH	Sham	I/R			Collagen I/GAPDH	Sham	FA
		0.90479	6.03135				0.627745	2.64411				0.835153	3.28301
		0.965426	10.0661				0.726411	2.29279				1.11169	3.78951
		1.11512	5.90133				1.09793	2.10489				0.861384	2.16527
		1.2228	6.59384				1.1324	1.93906				1.01593	3.43551
		0.791866	2.48215				1.41552	2.06814				1.17585	2.3346
	α-SMA/GAPDH	Sham	UUO			α-SMA/GAPDH	Sham	I/R			α-SMA/GAPDH	Sham	FA
		1.76006	8.9187				1.02317	1.87578				0.75208	3.83589
		0.96076	7.14276				0.966902	1.2649				1.11786	4.0256
		0.804041	6.12314				1.00678	1.47195				0.810724	3.71677
		0.630918	10.3407				1.17146	1.33551				1.24564	4.06766
		0.844216	11.2972				0.831692	1.79847				1.0737	2.8611
Figure S1D	0h	1h	4h	12h	24h	48h
	2397	1842	1177	809	700	488
	2426	1913	1007	845	718	504
	2380	1391	1260	927	694	372
Figure S1E	Ctrl	MMP9
	945	36
	912	29
	959	36
Figure S1F	Sham	SB-3CT	UUO	UUO+SB-3CT
	1.05533	0.9827	16.6916	10.8938
	0.822103	1.08722	18.2842	8.30584
	0.762776	1.28986	17.0244	6.42265
	0.781936	1.01287	15.9826	11.8295
	1.57785	1.28472	19.3616	7.92841
Figure S1G	Sham	GM6001	UUO	UUO+GM6001
	0.740497	1.28844	14.0472	9.42195
	0.827769	1.09586	20.0541	7.12684
	1.04546	1.00198	15.2921	9.58042
	1.28917	1.09285	17.9382	10.8644
	1.09711	1.39204	15.3921	9.08902

## Sheet: Supplementary figure 2
															final
Figure S2A	FN/GAPDH	Sham	UUO		Sham	SB-3CT	UUO	UUO+SB-3CT		Sham	GM6001	UUO	UUO+GM6001		mean Sham	mean UUO	SB-3CT	UUO+SB-3CT	GM6001	UUO+GM6001
		1.0557	4.68749		0.947291	1.20635	3.98557	1.34441		1.36695	0.653838	4.33321	2.84536		1.12332	4.33542	1.20635	1.34441	0.653838	2.84536
		1.04045	4.92484		0.819936	1.12433	3.93203	0.994		0.803182	0.724588	4.75835	3.26016		0.887855	4.53841	1.12433	0.994	0.724588	3.26016
		1.16536	2.58007		1.23277	1.2589	3.55585	1.03448		0.829867	1.11912	4.58135	3.59948		1.076	3.57243	1.2589	1.03448	1.11912	3.59948
		1.04154	3.06714		1.1025	0.892703	3.87654	1.29372		1.02938	1.29302	5.29471	2.30195		1.05781	4.07946	0.892703	1.29372	1.29302	2.30195
		0.696949	1.55789		0.897503	0.978628	3.69257	1.09184		0.970615	1.20385	4.20581	2.40581		0.855022	3.15209	0.978628	1.09184	1.20385	2.40581
Figure S2B	Collagen I/GAPDH	Sham	UUO		Sham	SB-3CT	UUO	UUO+SB-3CT		Sham	GM6001	UUO	UUO+GM6001		mean Sham	mean UUO	SB-3CT	UUO+SB-3CT	GM6001	UUO+GM6001
		0.90479	6.03135		0.758922	1.30448	4.3867	2.02063		1.21794	0.628078	6.41457	2.16996		0.960551	5.61087	1.30448	2.02063	0.628078	2.16996
		0.965426	10.0661		0.984253	1.44757	5.26114	1.55746		0.929223	0.658476	5.81669	1.74261		0.959634	7.04796	1.44757	1.55746	0.658476	1.74261
		1.11512	5.90133		1.25683	0.977221	5.33016	1.70752		0.852836	0.974974	6.99554	2.15544		1.07493	6.07568	0.977221	1.70752	0.974974	2.15544
		1.2228	6.59384		0.892781	1.02893	4.78208	1.93719		0.928472	0.892847	7.96357	2.10384		1.01468	6.44649	1.02893	1.93719	0.892847	2.10384
		0.791866	2.48215		1.10722	1.1293	4.20779	1.72846		1.07153	0.928749	8.18563	2.62039		0.990204	4.95853	1.1293	1.72846	0.928749	2.62039
Figure S2C	α-SMA/GAPDH	Sham	UUO		Sham	SB-3CT	UUO	UUO+SB-3CT		Sham	GM6001	UUO	UUO+GM6001		mean Sham	mean UUO	SB-3CT	UUO+SB-3CT	GM6001	UUO+GM6001
		1.76006	8.9187		1.02686	1.29011	8.35757	2.44025		1.01615	0.877389	11.1105	4.21339		1.26769	9.46227	1.29011	2.44025	0.877389	4.21339
		0.96076	7.14276		0.841551	1.29279	8.7065	2.25478		0.983841	0.914637	7.69268	3.71216		0.928717	7.84731	1.29279	2.25478	0.914637	3.71216
		0.804041	6.12314		1.13159	1.38969	9.37916	2.31767		1	0.979531	7.43342	5.225		0.978546	7.64524	1.38969	2.31767	0.979531	5.225
		0.630918	10.3407		1.21384	1.39285	9.78548	2.01938		1.02841	1.02938	9.92081	4.20481		0.957722	10.0156	1.39285	2.01938	1.02938	4.20481
		0.844216	11.2972		0.78616	1.20382	9.18568	1.93817		0.971592	0.928402	8.02957	5.09863		0.867323	9.50415	1.20382	1.93817	0.928402	5.09863
Figure S2D	full length LYVE1/GAPDH	Sham	UUO		Sham	SB-3CT	UUO	UUO+SB-3CT		Sham	GM6001	UUO	UUO+GM6001		mean Sham	mean UUO	SB-3CT	UUO+SB-3CT	GM6001	UUO+GM6001
		1.14002	0.516304		0.676678	1.02121	0.300961	0.732465		1.0316	0.879449	0.433709	1.43012		0.949433	0.416991	1.02121	0.732465	0.879449	1.43012
		1.24211	0.52709		1.0862	1.09045	0.460705	0.660334		1.11009	0.931928	0.553938	1.19268		1.14613	0.513911	1.09045	0.660334	0.931928	1.19268
		0.938002	0.568492		1.23712	1.213	0.392823	0.799823		0.858304	1.35216	0.47147	0.811557		1.01114	0.477595	1.213	0.799823	1.35216	0.811557
		0.835697	0.611848		0.876129	1.37654	0.27563	0.992649		0.897538	1.29838	0.439185	1.09274		0.869788	0.442221	1.37654	0.992649	1.29838	1.09274
		0.844179	0.66794		1.12387	1.02385	0.491621	0.570285		1.10246	1.30928	0.519284	0.805232		1.0235	0.559615	1.02385	0.570285	1.30928	0.805232
Figure S2E	soluble LYVE1/GAPDH	Sham	UUO		Sham	SB-3CT	UUO	UUO+SB-3CT		Sham	GM6001	UUO	UUO+GM6001		mean Sham	mean UUO	SB-3CT	UUO+SB-3CT	GM6001	UUO+GM6001
		1.27694	3.90147		1.05666	0.701264	2.28977	1.48652		1.14756	0.822679	4.81924	3.13066		1.16039	3.67016	0.701264	1.48652	0.822679	3.13066
		0.940545	4.37187		0.776965	0.779142	4.20384	1.15675		1.16186	0.816303	7.38113	3.58116		0.95979	5.31895	0.779142	1.15675	0.816303	3.58116
		0.945733	4.27374		1.16638	0.690269	2.73541	1.46158		0.690584	1.40322	5.99056	3.32387		0.934231	4.33323	0.690269	1.46158	1.40322	3.32387
		0.906099	4.3521		1.02385	0.892375	3.29472	1.59204		1.20482	1.02939	4.92048	3.59205		1.04492	4.1891	0.892375	1.59204	1.02939	3.59205
		0.930682	3.5048		0.976149	0.726402	2.59175	1.58294		0.795177	1.29429	4.59206	2.98376		0.900669	3.56287	0.726402	1.58294	1.29429	2.98376
Figure S2F	Cyto-LYVE1/GAPDH	Sham	UUO		Sham	SB-3CT	UUO	UUO+SB-3CT		Sham	GM6001	UUO	UUO+GM6001		mean Sham	mean UUO	SB-3CT	UUO+SB-3CT	GM6001	UUO+GM6001
		1.08905	6.21268		1.16341	1.13572	8.90438	4.45376		1.62835	0.678262	10.1028	3.48295		1.2936	8.40662	1.13572	4.45376	0.678262	3.48295
		1.0068	7.31535		0.709989	1.2458	13.3365	4.37945		0.78841	0.678096	8.92412	4.58188		0.835068	9.85865	1.2458	4.37945	0.678096	4.58188
		1.06582	7.32367		1.1266	1.56502	10.5971	3.81473		0.583236	1.01229	9.00414	3.07062		0.92522	8.97496	1.56502	3.81473	1.01229	3.07062
		1.10326	8.00824		1.02947	1.28391	9.2971	4.50285		1.39402	0.561904	9.01847	3.1038		1.17558	8.77461	1.28391	4.50285	0.561904	3.1038
		0.73507	4.46955		0.970529	1.03849	10.8295	3.49274		0.605981	0.928379	7.09285	2.98714		0.770527	7.46396	1.03849	3.49274	0.928379	2.98714
Figure S2G	soluble LYVE1/full-length LYVE1	Sham	UUO		Sham	SB-3CT	UUO	UUO+SB-3CT		Sham	GM6001	UUO	UUO+GM6001		mean Sham	mean UUO	SB-3CT	UUO+SB-3CT	GM6001	UUO+GM6001
		1.12011	7.55654		1.56154	0.686697	7.60819	2.02948		1.1124	0.935449	11.1117	2.18909		1.26468	8.75881	0.686697	2.02948	0.935449	2.18909
		0.757219	8.29436		0.715306	0.714514	9.1248	1.75177		1.04663	0.875929	13.3248	3.00263		0.83972	10.248	0.714514	1.75177	0.875929	3.00263
		1.00824	7.51767		0.942813	0.569058	6.96347	1.82738		0.804591	1.03776	12.7061	4.09567		0.918549	9.06243	0.569058	1.82738	1.03776	4.09567
		1.08424	7.11303		1.16861	0.648273	11.9534	1.60383		1.34236	0.792825	11.2037	3.2872		1.19841	10.09	0.648273	1.60383	0.792825	3.2872
		1.10247	5.24719		0.86856	0.709482	5.27185	2.7757		0.721274	0.988553	8.84305	3.70546		0.897435	6.45403	0.709482	2.7757	0.988553	3.70546
Figure S2H	F4/80/GAPDH	Sham	UUO		Sham	SB-3CT	UUO	UUO+SB-3CT		Sham	GM6001	UUO	UUO+GM6001		mean Sham	mean UUO	SB-3CT	UUO+SB-3CT	GM6001	UUO+GM6001
		1.18488	11.9665		1.05533	0.9827	16.6916	10.8938		0.740497	1.28844	14.0472	9.42195		0.993572	14.2351	0.9827	10.8938	1.28844	9.42195
		0.909258	16.6142		0.822103	1.08722	18.2842	8.30584		0.827769	1.09586	20.0541	7.12684		0.853043	18.3175	1.08722	8.30584	1.09586	7.12684
		0.912512	11.4665		0.762776	1.28986	17.0244	6.42265		1.04546	1.00198	15.2921	9.58042		0.906915	14.5944	1.28986	6.42265	1.00198	9.58042
		1.04803	15.2408		0.781936	1.01287	15.9826	11.8295		1.28917	1.09285	17.9382	10.8644		1.03971	16.3872	1.01287	11.8295	1.09285	10.8644
		0.945317	12.5345		1.57785	1.28472	19.3616	7.92841		1.09711	1.39204	15.3921	9.08902		1.20676	15.7627	1.28472	7.92841	1.39204	9.08902
Figure S2I	MMP9/GAPDH	Sham	UUO		Sham	SB-3CT	UUO	UUO+SB-3CT		Sham	GM6001	UUO	UUO+GM6001		mean Sham	mean UUO	SB-3CT	UUO+SB-3CT	GM6001	UUO+GM6001
		0.580892	2.9186		1.08652	1.02611	7.63365	3.46398		1.09735	0.918689	5.03804	2.70047		0.921588	5.19676	1.02611	3.46398	0.918689	2.70047
		0.773908	5.6886		0.9592	1.0084	7.45301	2.6711		0.916055	0.789485	4.55096	1.51612		0.883055	5.89753	1.0084	2.6711	0.789485	1.51612
		1.24827	8.65338		0.954279	0.844163	6.20494	4.55183		0.986594	1.63597	3.83433	1.75268		1.06305	6.23088	0.844163	4.55183	1.63597	1.75268
		1.39393	8.97319		0.928372	1.02947	5.3891	2.03948		1.02948	1.09284	5.92048	1.02949		1.11726	6.76092	1.02947	2.03948	1.09284	1.02949
		1.00301	7.49351		1.07163	1.03857	7.20483	3.92847		0.970518	0.718374	4.02948	2.03858		1.01505	6.24261	1.03857	3.92847	0.718374	2.03858
Figure S2J	F4/80 positive area	Sham	UUO	I/R	FA	UUO+SB-3CT	UUO+GM6001
		0.43	6.755	7.55	7.03	1.6	1.1595
		0.415	9.405	8.12	8.71	1.27	1.546
		0.585	10.345	9.23	8.73	1.75	0.9919
		0.445	10.145	10.91	9.75	1.85	1.5825
		0.35	10.005	8.66	10.79	1.54	2.3715
